# Supplementary material for: The Balance between Hydrogen Bonds, Halogen Bonds, and Chalcogen Bonds in the Crystal Structures of a Series of 1,3,4-Chalcogenadiazoles
Source: Molecules. 2021 Jul 7;26(14):4125. doi: 10.3390/molecules26144125 (PMC8306955; doi:10.3390/molecules26144125)
Supplement: Supplementary file 1 [file molecules-26-04125-s001.zip]

Archive with 1 entries (1 files):
- molecules-1250703-supplementary.pdf
